# Supplementary material for: Psychometric Properties of the Spanish Versions of the Activity Restriction Scale
Source: Geriatrics (Basel). 2025 Feb 10;10(1):24. doi: 10.3390/geriatrics10010024 (PMC11854992; doi:10.3390/geriatrics10010024)
Supplement: Supplementary file 1 [file geriatrics-10-00024-s001.zip]

Archive with 1 entries (1 files):
- geriatrics-3401179-supplementary.pdf
